# Supplementary material for: Seroprevalence of Antibodies against Tick-Borne Pathogens in Czech Patients with Suspected Post-Treatment Lyme Disease Syndrome
Source: Microorganisms. 2021 Oct 25;9(11):2217. doi: 10.3390/microorganisms9112217 (PMC8619037; doi:10.3390/microorganisms9112217)
Supplement: Supplementary file 1 [file microorganisms-09-02217-s001.zip]

Archive with 1 entries (1 files):
- microorganisms-1405741-supplementary.xlsx
