# Supplementary material for: Seroprevalence of Antibodies against Tick-Borne Pathogens in Czech Patients with Suspected Post-Treatment Lyme Disease Syndrome
Source: Microorganisms. 2021 Oct 25;9(11):2217. doi: 10.3390/microorganisms9112217 (PMC8619037; doi:10.3390/microorganisms9112217)
Supplement: Supplementary file 1 [file microorganisms-09-02217-s001.zip › microorganisms-1405741-supplementary.xlsx]

## Sheet: Souhrnná tabulka výběr IgG+
Patient no.	Age	Anaplasma blot IgG test result	Bartonella IFA IgG test result
1	54	Negative	Autoantibodies
2	47	Negative	Borderline
3	42	Negative	Borderline
4	57	Negative	Negative
5	65	Negative	Negative
6	47	Negative	Negative
7	41	Negative	Borderline
8	56	Negative	Negative
9	47	Negative	Negative
10	44	Negative	Negative
11	47	Negative	Negative
12	25	Positive	Negative
13	35	Borderline	Negative
14	6	Borderline	Negative
15	50	Negative	Negative
16	55	Negative	Negative
17	32	Negative	Borderline
18	22	Negative	Negative
19	44	Negative	Positive
20	41	Negative	Positive
21	35	Positive	Negative
22	39	Negative	Autoantibodies
23	67	Positive	Negative
24	51	Borderline	Negative
25	27	Borderline	Borderline
26	62	Positive	Negative
27	59	Negative	Negative
28	49	Negative	Borderline
29	74	Negative	Negative
30	65	Negative	Negative
31	73	Negative	Negative
32	54	Negative	Negative
33	51	Negative	Positive
34	52	Negative	Autoantibodies
35	80	Negative	Negative
36	90	Negative	Negative
37	73	Negative	Positive
38	68	Negative	Borderline
39	23	Negative	Borderline
40	74	Negative	Negative
41	70	Borderline	Negative
42	85	Negative	Positive
43	45	Negative	Negative
44	74	Negative	Autoantibodies
45	66	Negative	Negative
46	77	Negative	Positive
47	30	Negative	Negative
48	25	Negative	Borderline
49	63	Negative	Negative
50	22	Negative	Negative
51	71	Negative	Autoantibodies
52	76	Negative	Negative
53	61	Negative	Negative
54	76	Negative	Negative
55	87	Negative	Autoantibodies
56	70	Negative	Autoantibodies
57	76	Negative	Negative
58	71	Negative	Negative
59	68	Negative	Negative
60	71	Negative	Autoantibodies
61	58	Negative	Negative
62	73	Negative	Positive
63	50	Negative	Negative
64	48	Negative	Borderline
65	78	Negative	Negative
66	83	Negative	Autoantibodies
67	17	Negative	Borderline
68	38	Borderline	Negative
69	53	Negative	Positive
70	55	Negative	Negative
71	76	Positive	Negative
72	47	Borderline	Positive
73	21	Negative	Negative
74	77	Negative	Positive
75	62	Positive	Negative
76	67	Positive	Negative
77	78	Borderline	Autoantibodies
78	38	Negative	Negative
79	47	Negative	Negative
80	69	Negative	Negative
81	76	Negative	Negative
82	82	Positive	Negative
83	68	Negative	Negative
84	73	Borderline	Negative
85	66	Borderline	Negative
86	54	Negative	Negative
87	20	Borderline	Negative
88	67	Negative	Negative
89	75	Positive	Borderline
90	57	Negative	Negative
91	69	Negative	Negative
92	74	Borderline	Autoantibodies
93	80	Positive	Negative
94	49	Negative	Negative
95	50	Negative	Negative
96	43	Positive	Autoantibodies
97	69	Negative	Borderline
98	63	Negative	Negative
99	81	Positive	Negative
100	81	Positive	Negative
101	52	Negative	Negative
102	55	Negative	Negative
103	64	Borderline	Borderline
